# Supplementary material for: 1H-NMR-Based Metabolomic Profiles of Zucchini (Cucurbita pepo L.) Grown with Different Agricultural Practices for Sustainable Crop Production
Source: Foods. 2025 Mar 7;14(6):919. doi: 10.3390/foods14060919 (PMC11941092; doi:10.3390/foods14060919)
Supplement: Supplementary file 1 [file foods-14-00919-s001.zip]

Archive with 1 entries (1 files):
- foods-3488314-supplementary.pdf
